# Supplementary material for: A Review on Removal and Destruction of Per- and Polyfluoroalkyl Substances (PFAS) by Novel Membranes
Source: Membranes (Basel). 2022 Jun 27;12(7):662. doi: 10.3390/membranes12070662 (PMC9325267; doi:10.3390/membranes12070662)
Supplement: Supplementary file 1 [file membranes-12-00662-s001.zip]

Archive with 1 entries (1 files):
- membranes-1777409-supplementary.pdf
